# Supplementary material for: Disease monitoring with quantitative serum IgA levels provides a more reliable response assessment in multiple myeloma patients
Source: Leukemia. 2021 Feb 23;35(5):1428–37. doi: 10.1038/s41375-021-01180-x (PMC8102180; doi:10.1038/s41375-021-01180-x)
Supplement: Supplementary file 1 — Table S1 [file 41375_2021_1180_MOESM1_ESM.xlsx]

## Sheet: Sheet1
Supplementary table 1. Concordance of response stratification based on qIgA and IMWG response criteria in the testing cohort (newly diagnosed multiple myeloma)
	qIgA response criteria	IMWG response criteria	Kappa (95% CI)
	(n=286)	(n=286)
CR – n(%)	102 (36)	111 (39)	0.932 (0.889-0.976)
VGPR – n(%)	130 (45)	134 (47)	0.817 (0.750-0.884)
PR – n(%)	41 (14)	25 (9)	0.660 (0.523-0.796)
MR – n(%)	11 (4)	9 (3)	0.792 (0.595-0.990)
